# Supplementary material for: Proteomics Reveals the Obstruction of Cellular ATP Synthesis in the Ruminal Epithelium of Growth-Retarded Yaks
Source: Animals (Basel). 2024 Apr 22;14(8):1243. doi: 10.3390/ani14081243 (PMC11047487; doi:10.3390/ani14081243)
Supplement: Supplementary file 1 [file animals-14-01243-s001.zip]

Archive with 1 entries (1 files):
- animals-2891120-supplementary.pdf
